# Supplementary material for: Artificial-Intelligence-Based Imaging Analysis of Stem Cells: A Systematic Scoping Review
Source: Biology (Basel). 2022 Sep 28;11(10):1412. doi: 10.3390/biology11101412 (PMC9598508; doi:10.3390/biology11101412)
Supplement: Supplementary file 1 [file biology-11-01412-s001.zip]

Archive with 1 entries (1 files):
- biology-1925359-supplementary.pdf
